# Supplementary material for: Assessing chronic effects of chemical pollution on biodiversity using mean species abundance relationships
Source: Environ Toxicol Chem. 2025 Jan 16;44(4):1134–41. doi: 10.1093/etojnl/vgaf015 (PMC11947378; doi:10.1093/etojnl/vgaf015)
Supplement: vgaf015_Supplementary_Data [file vgaf015_supplementary_data.zip › vgaf015_Supplementary_Data/SI Tables A4-A9.xlsx]

## Sheet: Table A4
	Table A4: Parameter values for fitting Equation 1 to the raw acute survival data.
Assellus aquaticus	LC50	n_H	SE(LC50)	SE(n_H)	R^2
Day 1	694.299	1.88121	25.6809	0.121311	0.996731
Day 2	653.004	1.92162	58.3208	0.288361	0.981565
Day 4	358.996	1.46043	77.6878	0.432649	0.94359
Day 7	181.903	0.997333	64.8978	0.344889	0.899802
Day 9	153.539	0.937582	59.1519	0.331365	0.891175
Caenis horaria	LC50	n_H	SE(LC50)	SE(n_H)	R^2
Day 2	14.5717	3.51691	1.45806	0.792394	0.989793
Day 3	5.90449	1.11471	2.00896	0.386142	0.89539
Day 4	4.30492	1.12318	1.24944	0.341385	0.919562
Day 7	2.09329	1.02803	0.374288	0.199908	0.962851
Day 9	2.09329	1.02803	0.374288	0.199908	0.962851
Chaoborus obscuripes	LC50	n_H	SE(LC50)	SE(n_H)	R^2
Day 2	639.616	1.8303	18.347	0.0634892	0.999514
Day 7	259.75	3.41246	19.2122	1.24962	0.975569
Day 9	231.892	2.4565	17.8216	0.453522	0.979587
Cloeon dipterum	LC50	n_H	SE(LC50)	SE(n_H)	R^2
Day 1	360.734	1.03039	84.0541	0.256661	0.942657
Day 2	199.149	0.952223	31.4556	0.159713	0.969572
Day 3	87.6249	1.00652	17.8242	0.210207	0.952245
Day 4	22.4709	1.72099	4.9201	0.614238	0.945409
Day 7	8.12172	0.975594	3.90991	0.408032	0.875972
Day 9	11.2927	3.29544	2.5086	3.82644	0.864927
Gammarus pulex	LC50	n_H	SE(LC50)	SE(n_H)	R^2
Day 2	337.607	1.12009	154.604	0.566782	0.798853
Day 4	194.054	1.10268	120.061	0.718096	0.725149
Day 7	102.302	0.743032	62.0964	0.356496	0.762489
Day 9	74.344	0.800568	34.7533	0.307357	0.8459
Plea minutissima	LC50	n_H	SE(LC50)	SE(n_H)	R^2
Day 2	99.7423	3.63773	4.54411	1.70551	0.993042
Day 7	34.1114	2.80258	3.00244	0.896156	0.989132
Day 9	30.9017	2.01781	5.50125	0.734965	0.961272

## Sheet: Table A5
	Table A 5: Parameter values for fitting Equation 1 to the raw chronic survival data.
Assellus aquaticus	LC50	n_H	SE(LC50)	SE(n_H)	R^2
Day 14	127.783	0.486689	39.6459	0.0753271	0.95328
Day 21	51.6462	0.523962	11.1461	0.0707542	0.964066
Day 28	20.1607	0.797543	1.54511	0.0511876	0.994309
Caenis horaria	LC50	n_H	SE(LC50)	SE(n_H)	R^2
Day 7	2.58924	0.417717	1.86708	0.115233	0.860616
Day 14	0.974431	0.525082	0.43559	0.131362	0.893452
Day 21	0.289048	0.72138	0.044016	0.0875736	0.978643
Day 28	0.1796	0.984237	0.0605237	0.318034	0.905634
Chaoborus obscuripes	LC50	n_H	SE(LC50)	SE(n_H)	R^2
Day 14	18.7839	1.52869	1.64481	0.209516	0.985757
Day 21	17.1252	1.25215	1.5617	0.151292	0.987305
Day 28	13.1161	1.30426	2.22885	0.289095	0.962955
Cloeon dipterum	LC50	n_H	SE(LC50)	SE(n_H)	R^2
Day 7	4.34564	0.895703	0.974436	0.172269	0.958456
Day 14	1.58231	0.799001	0.327914	0.145353	0.960191
Day 21	0.462026	1.2538	0.0390823	0.117742	0.99357
Day 28	0.317169	1.2611	0.0429165	0.193949	0.984288
Gammarus pulex	LC50	n_H	SE(LC50)	SE(n_H)	R^2
Day 21	44.424	1.05487	6.75686	0.173182	0.970314
Day 28	34.2253	1.24638	3.595	0.157315	0.986753
Plea minutissima	LC50	n_H	SE(LC50)	SE(n_H)	R^2
Day 7	21.0292	4.52996	0.996547	0.557967	0.997922
Day 14	12.1077	6.21591	4.13923	11.0569	0.992128
Day 21	12.4077	5.49769	4.63163	9.37151	0.972347
Day 28	10.7272	2.98294	0.817337	1.05239	0.986797

## Sheet: Table A6
	Table A 6: Parameter values for fitting Equation 1 to the raw acute immobilization data.
Assellus aquaticus	LC50	n_H	SE(LC50)	SE(n_H)	R^2
Day 1	254.438	1.70966	21.4237	0.230949	0.991821
Day 2	198.821	1.58224	28.1985	0.322053	0.978323
Day 4	128.568	1.3089	13.3203	0.162286	0.990365
Day 7	130.306	0.914442	43.3712	0.272319	0.916044
Day 9	142.944	0.929506	48.5998	0.287126	0.911961
Caenis horaria	LC50	n_H	SE(LC50)	SE(n_H)	R^2
Day 1	23.0372	1.24389	7.21949	0.4583	0.916396
Day 2	8.63798	1.3979	2.74498	0.552265	0.907627
Day 3	1.86419	0.899566	0.586118	0.276471	0.901997
Day 4	1.67429	0.992642	0.48668	0.311744	0.906239
Chaoborus obscuripes	LC50	n_H	SE(LC50)	SE(n_H)	R^2
Day 2	543.68	2.00018	9.19911	0.0514893	0.999765
Day 7	222.659	2.62519	35.3425	0.971485	0.916389
Day 9	216.845	2.8853	40.2845	1.24971	0.898329
Cloeon dipterum	LC50	n_H	SE(LC50)	SE(n_H)	R^2
Day 1	47.1713	2.49986	20.3984	1.88449	0.731107
Day 2	2.56165	0.574019	2.40439	0.28744	0.710322
Day 4	0.743303	0.757545	0.216674	0.16269	0.951383
Day 7	5.0386	0.986367	1.95739	0.293439	0.927997
Day 9	5.18171	0.900859	2.7337	0.34573	0.871749
Gammarus pulex	LC50	n_H	SE(LC50)	SE(n_H)	R^2
Day 1	76.4203	1.29496	26.499	0.515115	0.914876
Day 2	27.1644	1.40939	7.43251	0.521786	0.91255
Day 4	18.7133	2.06473	1.76587	0.340782	0.981666
Day 7	31.0671	0.618938	20.6623	0.300477	0.728655
Day 9	74.344	0.800568	34.7533	0.307357	0.8459
Plea minutissima	LC50	n_H	SE(LC50)	SE(n_H)	R^2
Day 2	61.8857	2.85604	8.80147	0.717109	0.980226
Day 3	41.3174	6.74154	39.9413	20.2958	0.988984
Day 4	40.7185	6.93778	31.4017	17.4775	0.995224
Day 7	34.1114	2.80258	3.00244	0.896156	0.989132
Day 9	30.9017	2.01781	5.50125	0.734965	0.961272

## Sheet: Table A7
	Table A 7: Parameter values for fitting Equation 1 to the raw chronic immobilization data.
Assellus aquaticus	LC50	n_H	SE(LC50)	SE(n_H)	R^2
Day 7	109.812	0.563355	27.6093	0.0816601	0.963194
Day 14	32.0379	0.64326	3.58716	0.0534262	0.988581
Day 21	51.6462	0.523962	11.1461	0.0707542	0.964066
Day 28	11.5416	1.07137	2.03879	0.189139	0.971676
Caenis horaria	LC50	n_H	SE(LC50)	SE(n_H)	R^2
Day 7	0.700546	0.332704	0.292594	0.0654587	0.908101
Day 14	0.338429	0.581195	0.119832	0.143379	0.897052
Day 21	0.117873	0.989194	0.0275078	0.217298	0.953968
Day 28	0.115335	1.03439	0.0204628	0.178456	0.973543
Chaoborus obscuripes	LC50	n_H	SE(LC50)	SE(n_H)	R^2
Day 14	15.2426	1.82013	1.06535	0.212663	0.991482
Day 21	13.6821	1.35664	1.10868	0.14909	0.990598
Day 28	9.61514	1.28145	3.23166	0.523649	0.888171
Cloeon dipterum	LC50	n_H	SE(LC50)	SE(n_H)	R^2
Day 7	2.16845	0.725853	0.356078	0.0943185	0.976685
Day 14	0.790014	0.903015	0.133953	0.139986	0.973113
Day 21	0.263718	1.13242	0.0496312	0.222698	0.970984
Day 28	0.113902	1.39148	0.0128669	0.205473	0.986601
Gammarus pulex	LC50	n_H	SE(LC50)	SE(n_H)	R^2
Day 14	50.5603	0.612667	17.9136	0.151606	0.909527
Day 21	27.4568	1.11929	4.37722	0.194339	0.97252
Day 28	15.8546	1.34731	1.25809	0.132296	0.993883
Plea minutissima	LC50	n_H	SE(LC50)	SE(n_H)	R^2
Day 7	17.3205	6.13009	1.19321	0.768779	0.998463
Day 14	8.96	2.76284	0.405855	0.457828	0.996602
Day 21	8.0058	1.9227	0.806013	0.336722	0.988552
Day 28	6.92311	1.67419	0.825836	0.284581	0.986106

## Sheet: Table A8
	Table A 8: Parameter values for fitting Equation 2 to calculated LC50 values.
Species	k	SE(k)	LCinf	SE(LCinf)
only acute
A. aquaticus	0.0430586	0.110051	30.7078	76.6245
C. horaria	7.8936e-07	0.0576603	1.58245e-05	1.13451
C. obscuripes	0.0359806	0.0267883	46.3784	32.8633
C. dipterum	1.56676e-06	0.0890554	0.000177688	10.0047
G. pulex	1.78036e-06	0.175079	0.00123689	120.625
P. minutissima	0.0311662	0.0382657	6.18034	7.23502
acute+chronic day 21
A. aquaticus	0.035604	0.075809	25.5565	53.3179
C. horaria	6.92453e-07	0.0467387	1.36005e-05	0.898658
C. obscuripes	7.20552e-07	0.0122631	0.000430799	7.18319
C. dipterum	1.33355e-06	0.0629407	4.33497e-05	2.02338
G. pulex	1.78036e-06	0.175079	0.00123689	120.625
P. minutissima	1.35682e-06	0.0246693	0.000234024	4.2087
acute+chronic day 28
A. aquaticus	0.0141638	0.0278275	10.3292	20.0944
C. horaria	4.43588e-07	0.0237115	4.36902e-06	0.22595
C. obscuripes	4.63956e-07	0.00979959	0.000249233	5.10042
C. dipterum	1.40671e-06	0.067201	1.52041e-05	0.718701
G. pulex	0.011497	0.0372132	8.88479	26.2717
P. minutissima	9.80785e-07	0.0234594	0.000169417	3.99163

## Sheet: Table A9
	Table A 9: Parameter values for fitting Equation 2 to calculated EC50 values.
Species	k	SE(k)	LCinf	SE(LCinf)
only acute
A. aquaticus	0.100823	0.108739	28.5888	28.4365
C. horaria	2.71938e-06	0.498746	1.95201e-05	3.56054
C. obscuripes	0.041418	0.0628127	43.3689	63.0167
C. dipterum	0.828911	6.3781	0.813037	0.815798
G. pulex	0.297475	0.292285	13.231	7.27658
P. minutissima	0.0377829	0.0573095	6.18034	8.59554
acute+chronic day 21
A. aquaticus	0.0201984	0.0245539	6.40757	7.53447
C. horaria	7.40891e-07	0.0656956	4.47184e-06	0.388704
C. obscuripes	4.32568e-07	0.00724092	0.000243792	3.94503
C. dipterum	0.0312414	0.0739533	0.158003	0.340017
G. pulex	0.193745	0.226971	10.1121	8.20734
P. minutissima	2.11608e-06	0.01711	0.000275985	2.2159
acute+chronic day 28
A. aquaticus	0.0328827	0.0227332	10.3292	6.73435
C. horaria	5.11538e-07	0.0419185	1.79721e-06	0.143105
C. obscuripes	4.88516e-07	0.00596536	0.000248606	2.94591
C. dipterum	0.0100493	0.0288353	0.0527437	0.142975
G. pulex	0.0863557	0.0985819	5.49136	5.32301
P. minutissima	0.00534694	0.0143822	0.68864	1.79535
