# Supplementary material for: Assessing chronic effects of chemical pollution on biodiversity using mean species abundance relationships
Source: Environ Toxicol Chem. 2025 Jan 16;44(4):1134–41. doi: 10.1093/etojnl/vgaf015 (PMC11947378; doi:10.1093/etojnl/vgaf015)
Supplement: vgaf015_Supplementary_Data [file vgaf015_supplementary_data.zip › vgaf015_Supplementary_Data/Table A10 Acute effect summary file.xlsx]

## Sheet: Asellus aquaticus
	Table A 10: Raw acute survival and immobilization data from (Roessink et al., 2013).
2012-05-14	day 0	cumulative		2012-05-15	day 1	cumulative		2012-05-16	day 2	cumulative		2012-05-17	day 3	cumulative		2012-05-18	day 4	cumulative		2012-05-21	day 7	cumulative		2012-05-21	day 9	cumulative
conc.	initial	mortality		conc.	initial	mortality		conc.	initial	mortality		conc.	initial	mortality		conc.	initial	mortality		conc.	initial	mortality		conc.	initial	mortality
0	10	0		0	10	0		0	10	0		0	10			0	10	0		0	10	0		0	10	0
0	10	0		0	10	0		0	10	0		0	10			0	10	0		0	10	0		0	10	0
0	10	0		0	10	0		0	10	0		0	10			0	10	0		0	10	0		0	10	0
10	10	0		10	10	0		10	10	0		10	10			10	10	0		10	10	0		10	10	0
10	10	0		10	10	0		10	10	0		10	10			10	10	0		10	10	1		10	10	0
10	10	0		10	10	0		10	10	0		10	10			10	10	0		10	10	0		10	10	0
30	10	0		30	10	0		30	10	1		30	10			30	10	1		30	10	3		30	10	3
30	10	0		30	10	0		30	10	0		30	10			30	10	0		30	10	0		30	10	0
30	10	0		30	10	1		30	10	1		30	10			30	10	1		30	10	3		30	10	5
100	10	0		100	10	0		100	10	0		100	10			100	10	1		100	10	4		100	10	4
100	10	0		100	10	1		100	10	1		100	10			100	10	4		100	10	4		100	10	5
100	10	0		100	10	0		100	10	1		100	10			100	10	2		100	10	4		100	10	4
300	10	0		300	10	3		300	10	3		300	10			300	10	3		300	10	3		300	10	3
300	10	0		300	10	2		300	10	2		300	10			300	10	2		300	10	6		300	10	6
300	10	0		300	10	0		300	10	0		300	10			300	10	5		300	10	5		300	10	6
1000	10	0		1000	10	7		1000	10	8		1000	10			1000	10	9		1000	10	10		1000	10	10
1000	10	0		1000	10	5		1000	10	5		1000	10			1000	10	8		1000	10	10		1000	10	10
1000	10	0		1000	10	8		1000	10	8		1000	10			1000	10	10		1000	10	10		1000	10	10
2012-05-14	day 0			2012-05-15	day 1			2012-05-16	day 2							2012-05-18	day 4			2012-05-21	day 7			2012-05-21	day 9
conc.	initial	immobility		conc.	initial	immobility		conc.	initial	immobility						conc.	initial	immobility		conc.	initial	immobility		conc.	initial	immobility
0	10	0		0	10	0		0	10	0						0	10	0		0	10	0		0	10	0
0	10	0		0	10	0		0	10	0						0	10	0		0	10	0		0	10	0
0	10	0		0	10	0		0	10	0						0	10	0		0	10	0		0	10	0
10	10	0		10	10	0		10	10	0						10	10	0		10	10	0		10	10	0
10	10	0		10	10	0		10	10	0						10	10	0		10	10	1		10	10	1
10	10	0		10	10	0		10	10	1						10	10	1		10	10	0		10	10	0
30	10	0		30	10	0		30	10	1						30	10	2		30	10	3		30	10	3
30	10	0		30	10	0		30	10	1						30	10	1		30	10	1		30	10	0
30	10	0		30	10	1		30	10	2						30	10	2		30	10	5		30	10	5
100	10	0		100	10	1		100	10	1						100	10	4		100	10	4		100	10	4
100	10	0		100	10	2		100	10	3						100	10	5		100	10	5		100	10	5
100	10	0		100	10	3		100	10	3						100	10	3		100	10	4		100	10	4
300	10	0		300	10	7		300	10	7						300	10	7		300	10	4		300	10	3
300	10	0		300	10	5		300	10	6						300	10	6		300	10	7		300	10	6
300	10	0		300	10	4		300	10	6						300	10	9		300	10	6		300	10	7
1000	10	0		1000	10	10		1000	10	10						1000	10	10		1000	10	10		1000	10	10
1000	10	0		1000	10	9		1000	10	10						1000	10	10		1000	10	10		1000	10	10
1000	10	0		1000	10	10		1000	10	10						1000	10	10		1000	10	10		1000	10	10

## Sheet: Caenis horaria
2012-09-03	day 0	cumulative		2012-09-04	day 1	cumulative		2012-09-05	day 2	cumulative		2012-09-06	day 3	cumulative		2012-09-07	day 4	cumulative		2012-09-10	day 7	cumulative		2012-09-12	day 9	cumulative
conc.	initial	mortality		conc.	initial	mortality		conc.	initial	mortality		conc.	initial	mortality		conc.	initial	mortality		conc.	initial	mortality		conc.	initial	mortality
0	10	0		0	10	0		0	10	0		0	10	0		0	10	0		0	10	0		0	10	0
0	10	0		0	10	0		0	10	0		0	10	1		0	10	1		0	10	1		0	10	1
0	10	0		0	10	0		0	10	1		0	10	2		0	10	2		0	10	2		0	10	2
1	10	0		1	10	0		1	10	1		1	10	3		1	10	3		1	10	5		1	10	5
1	10	0		1	10	0		1	10	1		1	10	4		1	10	4		1	10	4		1	10	4
1	10	0		1	10	0		1	10	1		1	10	4		1	10	4		1	10	4		1	10	4
3	10	0		3	10	0		3	10	1		3	10	3		3	10	4		3	10	5		3	10	5
3	10	0		3	10	1		3	10	1		3	10	3		3	10	3		3	10	5		3	10	5
3	10	0		3	10	0		3	10	1		3	10	3		3	10	4		3	10	7		3	10	7
10	10	0		10	10	0		10	10	3		10	10	7		10	10	7		10	10	7		10	10	7
10	10	0		10	10	0		10	10	2		10	10	6		10	10	7		10	10	9		10	10	9
10	10	0		10	10	0		10	10	2		10	10	6		10	10	8		10	10	10		10	10	10
30	10	0		30	10	0		30	10	10		30	10	10		30	10	10		30	10	10		30	10	10
30	10	0		30	10	0		30	10	8		30	10	9		30	10	10		30	10	10		30	10	10
30	10	0		30	10	0		30	10	10		30	10	10		30	10	10		30	10	10		30	10	10
100	10	0		100	10	10		100	10	10		100	10	10		100	10	10		100	10	10		100	10	10
100	10	0		100	10	10		100	10	10		100	10	10		100	10	10		100	10	10		100	10	10
100	10	0		100	10	10		100	10	10		100	10	10		100	10	10		100	10	10		100	10	10
2012-09-03	day 0			2012-09-04	day 1			2012-09-05	day 2			2012-09-06	day 3			2012-09-07	day 4			2012-09-10	day 7			2012-09-12	day 9
conc.	initial	immobility		conc.	initial	immobility		conc.	initial	immobility		conc.	initial	immobility		conc.	initial	immobility		conc.	initial	immobility		conc.	initial	immobility
0	10	0		0	10	0		0	10	0		0	10	0		0	10	0		0	10	0		0	10	0
0	10	0		0	10	0		0	10	0		0	10	1		0	10	1		0	10	1		0	10	1
0	10	0		0	10	0		0	10	1		0	10	2		0	10	2		0	10	2		0	10	2
1	10	0		1	10	0		1	10	1		1	10	5		1	10	5		1	10	5		1	10	5
1	10	0		1	10	0		1	10	3		1	10	5		1	10	5		1	10	6		1	10	6
1	10	0		1	10	0		1	10	2		1	10	5		1	10	5		1	10	6		1	10	6
3	10	0		3	10	0		3	10	2		3	10	5		3	10	6		3	10	6		3	10	6
3	10	0		3	10	1		3	10	3		3	10	6		3	10	5		3	10	5		3	10	5
3	10	0		3	10	1		3	10	3		3	10	5		3	10	6		3	10	7		3	10	7
10	10	0		10	10	3		10	10	4		10	10	9		10	10	9		10	10	9		10	10	9
10	10	0		10	10	4		10	10	4		10	10	8		10	10	9		10	10	10		10	10	10
10	10	0		10	10	4		10	10	5		10	10	9		10	10	10		10	10	10		10	10	10
30	10	0		30	10	3		30	10	10		30	10	10		30	10	10		30	10	10		30	10	10
30	10	0		30	10	5		30	10	10		30	10	10		30	10	10		30	10	10		30	10	10
30	10	0		30	10	5		30	10	10		30	10	10		30	10	10		30	10	10		30	10	10
100	10	0		100	10	10		100	10	10		100	10	10		100	10	10		100	10	10		100	10	10
100	10	0		100	10	10		100	10	10		100	10	10		100	10	10		100	10	10		100	10	10
100	10	0		100	10	10		100	10	10		100	10	10		100	10	10		100	10	10		100	10	10

## Sheet: Chaoborus obscuripes
2012-05-14	day 0	cumulative		2012-05-15	day 1	cumulative		2012-05-16	day 2	cumulative		2012-05-18	day 4	cumulative		2012-05-21	day 7	cumulative		2012-05-23	day 9	cumulative
conc.	initial	mortality		conc.	initial	mortality		conc.	initial	mortality		conc.	initial	mortality		conc.	initial	mortality		conc.	initial	mortality
0	10	0		0	10	0		0	10	0		0	10	0		0	9	0		0	8	0
0	10	0		0	10	0		0	10	0		0	10	1		0	9	1		0	7	1
0	10	0		0	10	0		0	10	0		0	10	0		0	10	0		0	8	0
1	10	0		1	10	0		1	10	0		1	10	0		1	10	0		1	9	0
1	10	0		1	10	0		1	10	0		1	10	0		1	9	0		1	8	0
1	10	0		1	10	0		1	10	0		1	10	0		1	7	0		1	6	0
10	10	0		10	10	0		10	10	0		10	10	1		10	7	2		10	6	2
10	10	0		10	10	0		10	10	0		10	10	0		10	10	0		10	8	0
10	10	0		10	10	0		10	10	0		10	10	0		10	10	0		10	10	0
30	10	0		30	10	0		30	10	0		30	10	1		30	10	1		30	10	1
30	10	0		30	10	0		30	10	0		30	10	0		30	10	1		30	8	1
30	10	0		30	10	0		30	10	0		30	10	0		30	8	1		30	7	1
100	10	0		100	10	0		100	10	1		100	10	1		100	10	1		100	10	2
100	10	0		100	10	0		100	10	0		100	10	0		100	9	0		100	9	0
100	10	0		100	10	0		100	10	0		100	10	0		100	10	1		100	10	2
300	10	0		300	10	1		300	10	2		300	10	5		300	10	5		300	10	6
300	10	0		300	10	1		300	10	1		300	10	4		300	10	6		300	10	6
300	10	0		300	10	0		300	10	3		300	10	7		300	8	8		300	8	8
2012-05-14	day 0	cumulative		2012-05-15	day 1	cumulative		2012-05-16	day 2	cumulative		2012-05-18	day 4	cumulative		2012-05-21	day 7	cumulative		2012-05-23	day 9	cumulative
conc.	initial	immobility		conc.	initial	immobility		conc.	initial	immobility		conc.	initial	immobility		conc.	initial	immobility		conc.	initial	immobility
0	10	0		0	10	0		0	10	0		0	10	0		0	9	0		0	8	0
0	10	0		0	10	0		0	10	0		0	10	1		0	9	1		0	7	1
0	10	0		0	10	0		0	10	0		0	10	0		0	10	0		0	8	0
1	10	0		1	10	0		1	10	0		1	10	0		1	10	0		1	9	0
1	10	0		1	10	0		1	10	0		1	10	0		1	9	0		1	8	0
1	10	0		1	10	0		1	10	0		1	10	0		1	7	0		1	6	0
10	10	0		10	10	0		10	10	0		10	10	2		10	7	3		10	6	3
10	10	0		10	10	0		10	10	0		10	10	0		10	10	1		10	8	1
10	10	0		10	10	0		10	10	0		10	10	0		10	10	0		10	10	0
30	10	0		30	10	0		30	10	0		30	10	1		30	10	1		30	10	1
30	10	0		30	10	0		30	10	0		30	10	1		30	10	1		30	8	1
30	10	0		30	10	0		30	10	0		30	10	0		30	8	1		30	7	1
100	10	0		100	10	0		100	10	1		100	10	1		100	10	2		100	10	2
100	10	0		100	10	0		100	10	0		100	10	0		100	9	0		100	9	0
100	10	0		100	10	0		100	10	0		100	10	0		100	10	2		100	10	2
300	10	0		300	10	2		300	10	2		300	10	6		300	10	5		300	10	6
300	10	0		300	10	2		300	10	2		300	10	5		300	10	6		300	10	6
300	10	0		300	10	0		300	10	3		300	10	8		300	8	8		300	8	8

## Sheet: Cloeon dipterum
29/05/12	day 0	cumulative		30/05/12	day 1	cumulative		31/05/12	day 2	cumulative		2012-01-06	day 3	cumulative		2012-02-06	day 4	cumulative		2012-05-06	day 7	cumulative		2012-08-06	day 9	cumulative
conc.	initial	Mortality		conc.	initial	Mortality		conc.	initial	Mortality		conc.	initial	Mortality		conc.	initial	Mortality		conc.	initial	Mortality		conc.	initial	Mortality
0	10	0		0	10	0		0	10	0		0	10	0		0	10	0		0	10	0		0	9	0
0	10	0		0	10	0		0	10	0		0	10	0		0	9	0		0	8	0		0	8	0
0	10	0		0	10	0		0	9	0		0	9	0		0	7	0		0	6	0		0	6	0
1	10	0		1	10	0		1	10	0		1	8	0		1	8	0		1	8	0		1	8	1
1	10	0		1	10	0		1	10	1		1	10	3		1	10	3		1	10	6		1	10	6
1	10	0		1	10	0		1	10	0		1	10	0		1	9	0		1	9	1		1	9	1
10	10	0		10	10	1		10	10	1		10	9	1		10	10	2		10	10	6		10	10	6
10	10	0		10	10	0		10	10	0		10	10	2		10	10	2		10	10	4		10	10	4
10	10	0		10	10	0		10	9	0		10	10	0		10	9	0		10	9	2		10	9	2
30	10	0		30	10	0		30	10	1		30	9	1		30	10	6		30	10	9		30	10	10
30	10	0		30	10	0		30	10	1		30	10	2		30	10	7		30	10	10		30	10	10
30	10	0		30	10	0		30	10	1		30	10	3		30	10	8		30	10	9		30	10	9
100	10	0		100	10	3		100	10	3		100	10	6		100	10	7		100	10	8		100	10	10
100	10	0		100	10	1		100	10	3		100	10	6		100	10	8		100	10	9		100	10	10
100	10	0		100	10	4		100	10	6		100	10	6		100	10	9		100	10	10		100	10	10
300	10	0		300	10	5		300	10	5		300	10	7		300	10	10		300	10	10		300	10	10
300	10	0		300	10	3		300	10	5		300	10	8		300	10	10		300	10	10		300	10	10
300	10	0		300	10	5		300	10	7		300	10	7		300	10	10		300	10	10		300	10	10
29/05/12	day 0	cumulative		30/05/12	day 1	cumulative		31/05/12	day 2	cumulative		2012-01-06	day 3	cumulative		2012-02-06	day 4	cumulative		2012-05-06	day 7	cumulative		2012-08-06	day 9	cumulative
conc.	initial	immobility		conc.	initial	immobility		conc.	initial	immobility		conc.	initial	immobility		conc.	initial	immobility		conc.	initial	immobility		conc.	initial	immobility
0	10	0		0	10	0		0	10	0		0	10	0		0	10	0		0	10	0		0	9	0
0	10	0		0	10	0		0	10	0		0	10	0		0	9	0		0	8	0		0	8	0
0	10	0		0	10	0		0	9	0		0	9	0		0	7	0		0	6	0		0	6	0
1	10	0		1	10	1		1	10	1		1	8	1		1	8	2		1	8	0		1	8	1
1	10	0		1	10	9		1	10	9		1	10	10		1	10	10		1	10	6		1	10	6
1	10	0		1	10	0		1	10	4		1	10	4		1	9	4		1	9	1		1	9	1
10	10	0		10	10	2		10	10	5		10	9	5		10	10	10		10	10	7		10	10	7
10	10	0		10	10	2		10	10	5		10	10	8		10	10	8		10	10	6		10	10	4
10	10	0		10	10	3		10	9	3		10	10	4		10	9	6		10	9	3		10	9	3
30	10	0		30	10	2		30	10	9		30	9	10		30	10	10		30	10	10		30	10	10
30	10	0		30	10	2		30	10	9		30	10	10		30	10	10		30	10	10		30	10	10
30	10	0		30	10	2		30	10	9		30	10	10		30	10	10		30	10	9		30	10	9
100	10	0		100	10	10		100	10	10		100	10	10		100	10	10		100	10	10		100	10	10
100	10	0		100	10	8		100	10	10		100	10	10		100	10	10		100	10	10		100	10	10
100	10	0		100	10	9		100	10	10		100	10	10		100	10	10		100	10	10		100	10	10
300	10	0		300	10	10		300	10	10		300	10	10		300	10	10		300	10	10		300	10	10
300	10	0		300	10	10		300	10	10		300	10	10		300	10	10		300	10	10		300	10	10
300	10	0		300	10	10		300	10	10		300	10	10		300	10	10		300	10	10		300	10	10

## Sheet: Gammarus pulex
2012-05-14	day 0	cumulative		2012-05-15	day 1	cumulative		2012-05-16	day 2	cumulative		2012-05-17	day 3	cumulative		2012-05-18	day 4	cumulative		2012-05-21	day 7	cumulative		2012-05-23	day 9	cumulative
conc.	initial	mortality		conc.	initial	mortality		conc.	initial	mortality		conc.	initial	mortality		conc.	initial	mortality		conc.	initial	mortality		conc.	initial	mortality
0	10	0		0	10	1		0	10	1		0	10			0	10	2		0	10	2		0	10	2
0	10	0		0	10	2		0	10	3		0	10			0	10	4		0	10	4		0	10	4
0	10	0		0	10	1		0	10	2		0	10			0	10	4		0	10	4		0	10	4
10	10	0		10	10	0		10	10	2		10	10			10	10	4		10	10	6		10	10	6
10	10	0		10	10	1		10	10	2		10	10			10	10	3		10	10	3		10	10	3
10	10	0		10	10	0		10	10	0		10	10			10	10	2		10	10	3		10	10	3
30	10	0		30	10	3		30	10	5		30	10			30	10	10		30	10	10		30	10	10
30	10	0		30	10	3		30	10	3		30	10			30	10	4		30	10	5		30	10	5
30	10	0		30	10	3		30	10	5		30	10			30	10	5		30	10	5		30	10	5
100	10	0		100	10	2		100	10	3		100	10			100	10	3		100	10	6		100	10	6
100	10	0		100	10	0		100	10	2		100	10			100	10	5		100	10	5		100	10	6
100	10	0		100	10	1		100	10	2		100	10			100	10	4		100	10	5		100	10	6
300	10	0		300	10	7		300	10	7		300	10			300	10	9		300	10	9		300	10	9
300	10	0		300	10	3		300	10	4		300	10			300	10	5		300	10	5		300	10	6
300	10	0		300	10	5		300	10	8		300	10			300	10	9		300	10	9		300	10	10
1000	10	0		1000	10	2		1000	10	5		1000	10			1000	10	10		1000	10	10		1000	10	10
1000	10	0		1000	10	6		1000	10	9		1000	10			1000	10	9		1000	10	10		1000	10	10
1000	10	0		1000	10	3		1000	10	10		1000	10			1000	10	10		1000	10	10		1000	10	10
2012-05-14	day 0			2012-05-15	day 1			2012-05-16	day 2							2012-05-18	day 4			2012-05-21	day 7			2012-05-23	day 9
conc.	initial	immobility		conc.	initial	immobility		conc.	initial	immobility						conc.	initial	immobility		conc.	initial	immobility		conc.	initial	immobility
0	10	0		0	10	1		0	10	1						0	10	2		0	10	2		0	10	2
0	10	0		0	10	2		0	10	3						0	10	4		0	10	4		0	10	4
0	10	0		0	10	1		0	10	2						0	10	4		0	10	4		0	10	4
10	10	0		10	10	0		10	10	2						10	10	5		10	10	7		10	10	6
10	10	0		10	10	1		10	10	3						10	10	5		10	10	5		10	10	3
10	10	0		10	10	0		10	10	3						10	10	4		10	10	4		10	10	3
30	10	0		30	10	4		30	10	7						30	10	10		30	10	10		30	10	10
30	10	0		30	10	5		30	10	8						30	10	8		30	10	7		30	10	5
30	10	0		30	10	5		30	10	7						30	10	7		30	10	6		30	10	5
100	10	0		100	10	8		100	10	8						100	10	9		100	10	6		100	10	6
100	10	0		100	10	4		100	10	8						100	10	10		100	10	6		100	10	6
100	10	0		100	10	5		100	10	8						100	10	9		100	10	7		100	10	6
300	10	0		300	10	9		300	10	10						300	10	10		300	10	10		300	10	9
300	10	0		300	10	9		300	10	9						300	10	9		300	10	7		300	10	6
300	10	0		300	10	9		300	10	9						300	10	10		300	10	10		300	10	10
1000	10	0		1000	10	10		1000	10	10						1000	10	10		1000	10	10		1000	10	10
1000	10	0		1000	10	10		1000	10	10						1000	10	10		1000	10	10		1000	10	10
1000	10	0		1000	10	10		1000	10	10						1000	10	10		1000	10	10		1000	10	10

## Sheet: Plea minutissima
29/05/12	day 0	cumulative		30/05/12	day 1	cumulative		31/05/12	day 2	cumulative		2012-01-06	day 3	cumulative		2012-02-06	day 4	cumulative		2012-05-06	day 7	cumulative		2012-08-06	day 9	cumulative
conc.	initial	mortality		conc.	initial	mortality		conc.	initial	mortality		conc.	initial	mortality		conc.	initial	mortality		conc.	initial	mortality		conc.	initial	mortality
0	10	0		0	10	0		0	10	0		0	10	1		0	10	1		0	10	1		0	10	1
0	10	0		0	10	0		0	10	0		0	10	0		0	10	1		0	10	1		0	10	1
0	10	0		0	10	0		0	10	0		0	10	0		0	10	0		0	10	0		0	10	0
1	10	0		1	10	0		1	10	0		1	10	0		1	10	1		1	10	1		1	10	1
1	10	0		1	10	0		1	10	0		1	10	0		1	10	0		1	10	0		1	10	0
1	10	0		1	10	0		1	10	0		1	10	0		1	10	0		1	10	2		1	10	4
10	10	0		10	10	0		10	10	1		10	10	1		10	10	2		10	10	3		10	10	3
10	10	0		10	10	0		10	10	1		10	10	1		10	10	1		10	10	1		10	10	2
10	10	0		10	10	0		10	10	0		10	10	0		10	10	0		10	10	1		10	10	2
30	10	0		30	10	0		30	10	0		30	10	0		30	10	0		30	10	3		30	10	4
30	10	0		30	10	0		30	10	0		30	10	0		30	10	1		30	10	6		30	10	6
30	10	0		30	10	0		30	10	1		30	10	1		30	10	2		30	10	4		30	10	4
100	10	0		100	10	0		100	10	4		100	10	10		100	10	10		100	10	10		100	10	10
100	10	0		100	10	0		100	10	5		100	10	10		100	10	10		100	10	10		100	10	10
100	10	0		100	10	0		100	10	6		100	10	10		100	10	10		100	10	10		100	10	10
300	10	0		300	10	7		300	10	10		300	10	10		300	10	10		300	10	10		300	10	10
300	10	0		300	10	9		300	10	10		300	10	10		300	10	10		300	10	10		300	10	10
300	10	0		300	10	9		300	10	10		300	10	10		300	10	10		300	10	10		300	10	10
29/05/12	day 0			30/05/12	day 1			31/05/12	day 2			2012-01-06	day 3			2012-02-06	day 4			2012-05-06	day 7			2012-08-06	day 9
conc.	initial	immobility		conc.	initial	immobility		conc.	initial	immobility		conc.	initial	immobility		conc.	initial	immobility		conc.	initial	immobility		conc.	initial	immobility
0	10	0		0	10	0		0	10	0		0	10	1		0	10	1		0	10	1		0	10	1
0	10	0		0	10	0		0	10	0		0	10	0		0	10	1		0	10	1		0	10	1
0	10	0		0	10	0		0	10	0		0	10	0		0	10	0		0	10	0		0	10	0
1	10	0		1	10	0		1	10	0		1	10	0		1	10	1		1	10	1		1	10	1
1	10	0		1	10	0		1	10	0		1	10	0		1	10	0		1	10	0		1	10	0
1	10	0		1	10	0		1	10	0		1	10	0		1	10	1		1	10	2		1	10	4
10	10	0		10	10	0		10	10	2		10	10	2		10	10	2		10	10	3		10	10	3
10	10	0		10	10	0		10	10	1		10	10	1		10	10	1		10	10	1		10	10	2
10	10	0		10	10	0		10	10	1		10	10	1		10	10	1		10	10	1		10	10	2
30	10	0		30	10	0		30	10	0		30	10	0		30	10	0		30	10	3		30	10	4
30	10	0		30	10	0		30	10	0		30	10	0		30	10	1		30	10	6		30	10	6
30	10	0		30	10	0		30	10	3		30	10	4		30	10	4		30	10	4		30	10	4
100	10	0		100	10	0		100	10	8		100	10	10		100	10	10		100	10	10		100	10	10
100	10	0		100	10	0		100	10	8		100	10	10		100	10	10		100	10	10		100	10	10
100	10	0		100	10	0		100	10	8		100	10	10		100	10	10		100	10	10		100	10	10
300	10	0		300	10	10		300	10	10		300	10	10		300	10	10		300	10	10		300	10	10
300	10	0		300	10	10		300	10	10		300	10	10		300	10	10		300	10	10		300	10	10
300	10	0		300	10	10		300	10	10		300	10	10		300	10	10		300	10	10		300	10	10
