# Supplementary material for: Assessing chronic effects of chemical pollution on biodiversity using mean species abundance relationships
Source: Environ Toxicol Chem. 2025 Jan 16;44(4):1134–41. doi: 10.1093/etojnl/vgaf015 (PMC11947378; doi:10.1093/etojnl/vgaf015)
Supplement: vgaf015_Supplementary_Data [file vgaf015_supplementary_data.zip › vgaf015_Supplementary_Data/Table A11 Chronic effect summary file.xlsx]

## Sheet: Asellus aquaticus
	Table A 11: Raw chronic survival and immobilization data from (Roessink et al., 2013).
18/06/12	day 0	cumulative		25/06/12	day 7	cumulative		2012-02-07	day 14	cumulative		2012-09-07	day 21	cumulative		16/7/2012	day 28	cumulative
conc.	initial	mortality		conc.	initial	mortality		conc.	initial	mortality		conc.	initial	mortality		conc.	initial	mortality
0	10	0		0	10	0		0	10	0		0	10	2		0	10	2
0	10	0		0	10	0		0	10	1		0	10	2		0	10	2
0	10	0		0	10	0		0	10	1		0	10	2		0	10	2
1	10	0		1	10	0		1	10	1		1	10	3		1	10	3
1	10	0		1	10	2		1	10	2		1	10	3		1	10	2
1	10	0		1	10	0		1	10	1		1	10	3		1	10	3
3	10	0		3	10	0		3	10	2		3	10	3		3	10	3
3	10	0		3	10	1		3	10	2		3	10	4		3	10	4
3	10	0		3	10	2		3	10	3		3	10	4		3	10	4
10	10	0		10	10	1		10	10	3		10	10	6		10	10	6
10	10	0		10	10	0		10	10	2		10	10	4		10	10	5
10	10	0		10	10	1		10	10	2		10	10	3		10	10	3
30	10	0		30	10	2		30	10	4		30	10	5		30	10	6
30	10	0		30	10	2		30	10	5		30	10	6		30	10	7
30	10	0		30	10	0		30	10	3		30	10	4		30	10	7
100	10	0		100	10	1		100	10	5		100	10	6		100	10	8
100	10	0		100	10	4		100	10	5		100	10	8		100	10	9
100	10	0		100	10	0		100	10	5		100	10	7		100	10	8
				25/06/12	day 7			2012-02-07	day 14			2012-09-07	day 21			16/7/2012	day 28
conc.	initial	immobility		conc.	initial	immobility		conc.	initial	immobility		conc.	initial	immobility		conc.	initial	immobility
0	10	0		0	10	0		0	10	0		0	10	2		0	10	2
0	10	0		0	10	0		0	10	1		0	10	2		0	10	2
0	10	0		0	10	0		0	10	1		0	10	2		0	10	2
1	10	0		1	10	1		1	10	1		1	10	3		1	10	3
1	10	0		1	10	0		1	10	2		1	10	3		1	10	2
1	10	0		1	10	0		1	10	1		1	10	3		1	10	3
3	10	0		3	10	0		3	10	2		3	10	3		3	10	4
3	10	0		3	10	2		3	10	2		3	10	4		3	10	4
3	10	0		3	10	3		3	10	3		3	10	4		3	10	4
10	10	0		10	10	2		10	10	4		10	10	6		10	10	6
10	10	0		10	10	1		10	10	4		10	10	4		10	10	5
10	10	0		10	10	3		10	10	4		10	10	3		10	10	4
30	10	0		30	10	3		30	10	5		30	10	5		30	10	8
30	10	0		30	10	3		30	10	5		30	10	6		30	10	8
30	10	0		30	10	3		30	10	5		30	10	4		30	10	9
100	10	0		100	10	4		100	10	7		100	10	6		100	10	9
100	10	0		100	10	6		100	10	7		100	10	8		100	10	10
100	10	0		100	10	5		100	10	7		100	10	7		100	10	9

## Sheet: Caenis horaria
	control mort. (%)	0			control mort. (%)	13.3333			control mort. (%)	13.3333			control mort. (%)	13.3333			control mort. (%)	13.3333
2012-08-24	day 0	cumulative		2012-08-31	day 7	cumulative		2012-09-07	day 14	cumulative		2012-09-14	day 21	cumulative		2012-09-21	day 28	cumulative
conc.	initial	mortality		conc.	initial	mortality		conc.	initial	mortality		conc.	initial	mortality		conc.	initial	mortality
0	10	0		0	10	1		0	10	1		0	10	1		0	10	1
0	10	0		0	10	2		0	10	2		0	10	2		0	10	2
0	10	0		0	10	1		0	10	1		0	10	1		0	10	1
0.01	10	0		0.01	10	3		0.01	10	3		0.01	10	3		0.01	10	3
0.01	10	0		0.01	10	2		0.01	10	2		0.01	10	2		0.01	10	3
0.01	10	0		0.01	10	0		0.01	10	0		0.01	10	0		0.01	10	0
0.03	10	0		0.03	10	4		0.03	10	4		0.03	10	4		0.03	10	4
0.03	10	0		0.03	10	3		0.03	10	3		0.03	10	3		0.03	10	3
0.03	10	0		0.03	10	2		0.03	10	2		0.03	10	2		0.03	10	3
0.1	10	0		0.1	10	2		0.1	10	3		0.1	10	4		0.1	10	4
0.1	10	0		0.1	10	4		0.1	10	4		0.1	10	4		0.1	10	4
0.1	10	0		0.1	10	4		0.1	10	4		0.1	10	5		0.1	10	5
0.3	10	0		0.3	10	3		0.3	10	3		0.3	10	6		0.3	10	6
0.3	10	0		0.3	10	3		0.3	10	3		0.3	10	5		0.3	10	6
0.3	10	0		0.3	10	4		0.3	10	5		0.3	10	5		0.3	10	5
1	10	0		1	10	4		1	10	6		1	10	7		1	10	10
1	10	0		1	10	6		1	10	6		1	10	8		1	10	10
1	10	0		1	10	5		1	10	6		1	10	8		1	10	10
conc.	initial	immobility		conc.	initial	immobility		conc.	initial	immobility		conc.	initial	immobility		conc.	initial	immobility
0	10	0		0	10	1		0	10	1		0	10	1		0	10	1
0	10	0		0	10	2		0	10	2		0	10	2		0	10	2
0	10	0		0	10	1		0	10	1		0	10	1		0	10	2
0.01	10	0		0.01	10	4		0.01	10	3		0.01	10	3		0.01	10	3
0.01	10	0		0.01	10	4		0.01	10	3		0.01	10	3		0.01	10	3
0.01	10	0		0.01	10	2		0.01	10	1		0.01	10	1		0.01	10	1
0.03	10	0		0.03	10	4		0.03	10	4		0.03	10	4		0.03	10	4
0.03	10	0		0.03	10	4		0.03	10	4		0.03	10	4		0.03	10	4
0.03	10	0		0.03	10	3		0.03	10	3		0.03	10	3		0.03	10	3
0.1	10	0		0.1	10	3		0.1	10	3		0.1	10	4		0.1	10	5
0.1	10	0		0.1	10	4		0.1	10	4		0.1	10	4		0.1	10	5
0.1	10	0		0.1	10	5		0.1	10	5		0.1	10	6		0.1	10	6
0.3	10	0		0.3	10	4		0.3	10	4		0.3	10	8		0.3	10	8
0.3	10	0		0.3	10	5		0.3	10	5		0.3	10	7		0.3	10	7
0.3	10	0		0.3	10	5		0.3	10	5		0.3	10	7		0.3	10	7
1	10	0		1	10	6		1	10	6		1	10	10		1	10	10
1	10	0		1	10	6		1	10	8		1	10	10		1	10	10
1	10	0		1	10	7		1	10	9		1	10	10		1	10	10

## Sheet: Chaoborus obscuripes
23/07/12	day 0	cumulative		30/07/12	day 7	cumulative		2012-06-08	day 14	cumulative		13/08/12	day 21	cumulative		20/08/12	day 28	cumulative
conc.	initial	mortality		conc.	initial	mortality		conc.	initial	mortality		conc.	initial	mortality		conc.	initial	mortality
0	10	0		0	10	0		0	9	1		0	9	1		0	8	1
0	10	0		0	10	0		0	10	0		0	10	1		0	10	2
0	10	0		0	10	0		0	9	0		0	8	0		0	8	0
0.3	10	0		0.3	10	0		0.3	10	0		0.3	9	0		0.3	8	0
0.3	10	0		0.3	10	0		0.3	9	1		0.3	8	1		0.3	8	1
0.3	10	0		0.3	10	0		0.3	10	0		0.3	9	0		0.3	7	0
1	10	0		1	10	0		1	10	1		1	10	2		1	9	2
1	10	0		1	10	0		1	10	0		1	9	1		1	9	2
1	10	0		1	10	0		1	10	0		1	9	1		1	8	2
3	10	0		3	10	0		3	10	0		3	10	1		3	9	2
3	10	0		3	10	0		3	10	1		3	10	2		3	9	3
3	10	0		3	10	0		3	10	0		3	10	2		3	10	2
10	10	0		10	10	0		10	10	3		10	10	4		10	10	5
10	10	0		10	10	0		10	10	3		10	10	3		10	10	4
10	10	0		10	10	0		10	10	4		10	10	4		10	10	4
30	10	0		30	10	2		30	10	7		30	10	7		30	10	8
30	10	0		30	10	2		30	10	7		30	10	8		30	10	9
30	10	0		30	10	1		30	10	6		30	10	6		30	10	7
23/07/12	day 0			30/07/12	day 7			2012-06-08	day 14			13/08/12	day 21			20/08/12	day 28
conc.	initial	immobility		conc.	initial	immobility		conc.	initial	immobility		conc.	initial	immobility		conc.	initial	immobility
0	10	0		0	10	0		0	9	1		0	9	1		0	8	1
0	10	0		0	10	0		0	10	0		0	10	1		0	10	2
0	10	0		0	10	0		0	9	0		0	8	0		0	8	0
0.3	10	0		0.3	10	0		0.3	10	0		0.3	9	0		0.3	8	0
0.3	10	0		0.3	10	0		0.3	9	1		0.3	8	1		0.3	8	1
0.3	10	0		0.3	10	0		0.3	10	0		0.3	9	0		0.3	7	0
1	10	0		1	10	0		1	10	1		1	10	2		1	9	3
1	10	0		1	10	0		1	10	0		1	9	1		1	9	3
1	10	0		1	10	0		1	10	0		1	9	1		1	8	2
3	10	0		3	10	0		3	10	0		3	10	1		3	9	3
3	10	0		3	10	0		3	10	1		3	10	2		3	9	3
3	10	0		3	10	0		3	10	0		3	10	2		3	10	2
10	10	0		10	10	0		10	10	4		10	10	4		10	10	5
10	10	0		10	10	0		10	10	3		10	10	4		10	10	4
10	10	0		10	10	0		10	10	4		10	10	5		10	10	5
30	10	0		30	10	2		30	10	8		30	10	8		30	10	10
30	10	0		30	10	3		30	10	8		30	10	8		30	10	10
30	10	0		30	10	2		30	10	7		30	10	7		30	10	8

## Sheet: Cloeon dipterum
23/07/12	day 0	cumulative		30/07/12	day 7	cumulative		2012-06-08	day 14	cumulative		13/08/12	day 21	cumulative		20/08/12	day 28	cumulative
conc.	initial	mortality		conc.	initial	mortality		conc.	initial	mortality		conc.	initial	mortality		conc.	initial	mortality
0	10	0		0	10	0		0	10	0		0	10	0		0	9	0
0	10	0		0	10	0		0	10	0		0	9	0		0	7	0
0	10	0		0	10	0		0	10	1		0	10	1		0	8	2
0.03	10	0		0.03	10	0		0.03	10	0		0.03	10	1		0.03	7	1
0.03	10	0		0.03	10	0		0.03	10	0		0.03	9	0		0.03	7	1
0.03	10	0		0.03	10	0		0.03	10	0		0.03	9	0		0.03	4	1
0.1	10	0		0.1	10	1		0.1	10	1		0.1	9	2		0.1	6	3
0.1	10	0		0.1	10	0		0.1	10	1		0.1	9	2		0.1	7	4
0.1	10	0		0.1	10	0		0.1	10	1		0.1	10	2		0.1	8	2
0.3	10	0		0.3	10	1		0.3	10	2		0.3	9	3		0.3	9	4
0.3	10	0		0.3	10	2		0.3	10	4		0.3	9	4		0.3	7	4
0.3	10	0		0.3	10	1		0.3	10	2		0.3	10	4		0.3	8	6
1	10	0		1	10	1		1	10	4		1	10	7		1	10	9
1	10	0		1	10	2		1	10	5		1	10	7		1	8	8
1	10	0		1	10	2		1	10	5		1	10	8		1	9	8
3	10	0		3	10	4		3	10	6		3	10	10		3	10	10
3	10	0		3	10	5		3	10	6		3	10	8		3	10	10
3	10	0		3	10	4		3	10	6		3	10	10		3	10	10
				30/07/12	day 7			2012-06-08	day 14			13/08/12	day 21			20/08/12	day 28
conc.	initial	immobility		conc.	initial	immobility		conc.	initial	immobility		conc.	initial	immobility		conc.	initial	immobility
0	10	0		0	10	0		0	10	0		0	10	0		0	9	0
0	10	0		0	10	0		0	10	0		0	9	0		0	7	0
0	10	0		0	10	0		0	10	1		0	10	1		0	8	2
0.03	10	0		0.03	10	0		0.03	10	0		0.03	10	1		0.03	7	1
0.03	10	0		0.03	10	0		0.03	10	0		0.03	9	0		0.03	7	1
0.03	10	0		0.03	10	0		0.03	10	0		0.03	9	0		0.03	4	1
0.1	10	0		0.1	10	1		0.1	10	1		0.1	9	3		0.1	6	4
0.1	10	0		0.1	10	1		0.1	10	2		0.1	9	4		0.1	7	4
0.1	10	0		0.1	10	1		0.1	10	2		0.1	10	3		0.1	8	3
0.3	10	0		0.3	10	2		0.3	10	3		0.3	9	4		0.3	9	5
0.3	10	0		0.3	10	3		0.3	10	4		0.3	9	5		0.3	7	6
0.3	10	0		0.3	10	2		0.3	10	3		0.3	10	5		0.3	8	7
1	10	0		1	10	3		1	10	5		1	10	8		1	10	10
1	10	0		1	10	3		1	10	6		1	10	8		1	8	8
1	10	0		1	10	4		1	10	7		1	10	9		1	9	9
3	10	0		3	10	6		3	10	7		3	10	10		3	10	10
3	10	0		3	10	5		3	10	7		3	10	9		3	10	10
3	10	0		3	10	6		3	10	8		3	10	10		3	10	10

## Sheet: Gammarus pulex
18/06/12	day 0	cumulative		25/06/12	day 7	cumulative		2012-02-07	day 14	cumulative		2012-09-07	day 21	cumulative		16/7/2012	day 28	cumulative
conc.	initial	mortality		conc.	initial	mortality		conc.	initial	mortality		conc.	initial	mortality		conc.	initial	mortality
0	10	0		0	10	0		0	10	0		0	10	0		0	10	0
0	10	0		0	10	0		0	10	0		0	10	1		0	10	2
0	10	0		0	10	0		0	10	0		0	10	0		0	10	0
1	10	0		1	10	0		1	10	0		1	10	0		1	10	0
1	10	0		1	10	0		1	10	0		1	10	2		1	10	2
1	10	0		1	10	0		1	10	0		1	10	0		1	10	0
3	10	0		3	10	0		3	10	1		3	10	1		3	10	1
3	10	0		3	10	0		3	10	1		3	10	1		3	10	1
3	10	0		3	10	1		3	10	1		3	10	3		3	10	3
10	10	0		10	10	0		10	10	2		10	10	2		10	10	2
10	10	0		10	10	1		10	10	1		10	10	1		10	10	3
10	10	0		10	10	0		10	10	0		10	10	2		10	10	2
30	10	0		30	10	0		30	10	1		30	10	3		30	10	4
30	10	0		30	10	0		30	10	1		30	10	5		30	10	5
30	10	0		30	10	0		30	10	1		30	10	4		30	10	5
100	10	0		100	10	2		100	10	3		100	10	8		100	10	8
100	10	0		100	10	1		100	10	1		100	10	7		100	10	8
100	10	0		100	10	0		100	10	1		100	10	7		100	10	9
				25/06/12	day 7			2012-02-07	day 14			2012-09-07	day 21			16/7/2012	day 28
conc.	initial	immobility		conc.	initial	immobility		conc.	initial	immobility		conc.	initial	immobility		conc.	initial	immobility
0	10	0		0	10	0		0	10	0		0	10	0		0	10	0
0	10	0		0	10	0		0	10	0		0	10	2		0	10	2
0	10	0		0	10	0		0	10	0		0	10	0		0	10	0
1	10	0		1	10	0		1	10	0		1	10	0		1	10	0
1	10	0		1	10	0		1	10	0		1	10	2		1	10	2
1	10	0		1	10	0		1	10	0		1	10	0		1	10	0
3	10	0		3	10	0		3	10	1		3	10	1		3	10	1
3	10	0		3	10	1		3	10	2		3	10	2		3	10	2
3	10	0		3	10	1		3	10	1		3	10	3		3	10	3
10	10	0		10	10	0		10	10	3		10	10	2		10	10	4
10	10	0		10	10	1		10	10	2		10	10	2		10	10	4
10	10	0		10	10	0		10	10	4		10	10	3		10	10	3
30	10	0		30	10	1		30	10	6		30	10	6		30	10	8
30	10	0		30	10	0		30	10	4		30	10	6		30	10	7
30	10	0		30	10	1		30	10	5		30	10	6		30	10	7
100	10	0		100	10	2		100	10	6		100	10	9		100	10	9
100	10	0		100	10	2		100	10	5		100	10	7		100	10	9
100	10	0		100	10	1		100	10	5		100	10	8		100	10	10

## Sheet: Plea minutissima
18/06/12	day 0	cumulative		25/06/12	day 7	cumulative		2012-02-07	day 14	cumulative		2012-09-07	day 21	cumulative		16/7/2012	day 28	cumulative
conc.	initial	mortality		conc.	initial	mortality		conc.	initial	mortality		conc.	initial	mortality		conc.	initial	mortality
0	10	0		0	10	0		0	10	0		0	10	0		0	10	0
0	10	0		0	10	0		0	10	0		0	10	0		0	10	0
0	10	0		0	10	0		0	10	0		0	10	0		0	10	0
0.3	10	0		0.3	10	0		0.3	10	0		0.3	10	0		0.3	10	0
0.3	10	0		0.3	10	0		0.3	10	0		0.3	10	0		0.3	10	0
0.3	10	0		0.3	10	0		0.3	10	0		0.3	10	0		0.3	10	0
1	10	0		1	10	0		1	10	0		1	10	0		1	10	0
1	10	0		1	10	1		1	10	1		1	10	1		1	10	1
1	10	0		1	10	0		1	10	0		1	10	0		1	10	0
3	10	0		3	10	0		3	10	1		3	10	2		3	10	1
3	10	0		3	10	0		3	10	1		3	10	2		3	10	1
3	10	0		3	10	0		3	10	0		3	10	0		3	10	1
10	10	0		10	10	1		10	10	3		10	10	3		10	10	4
10	10	0		10	10	0		10	10	1		10	10	1		10	10	3
10	10	0		10	10	0		10	10	3		10	10	3		10	10	6
30	10	0		30	10	9		30	10	10		30	10	10		30	10	10
30	10	0		30	10	6		30	10	10		30	10	10		30	10	10
30	10	0		30	10	10		30	10	10		30	10	10		30	10	10
				25/06/12	day 7			2012-02-07	day 14			2012-09-07	day 21			16/7/2012	day 28
conc.	initial	immobility		conc.	initial	immobility		conc.	initial	immobility		conc.	initial	immobility		conc.	initial	immobility
0	10	0		0	10	0		0	10	0		0	10	0		0	10	0
0	10	0		0	10	0		0	10	0		0	10	0		0	10	0
0	10	0		0	10	0		0	10	0		0	10	0		0	10	0
0.3	10	0		0.3	10	0		0.3	10	0		0.3	10	0		0.3	10	0
0.3	10	0		0.3	10	0		0.3	10	0		0.3	10	0		0.3	10	0
0.3	10	0		0.3	10	0		0.3	10	0		0.3	10	0		0.3	10	0
1	10	0		1	10	0		1	10	0		1	10	0		1	10	0
1	10	0		1	10	1		1	10	1		1	10	1		1	10	1
1	10	0		1	10	0		1	10	0		1	10	0		1	10	0
3	10	0		3	10	0		3	10	1		3	10	3		3	10	3
3	10	0		3	10	0		3	10	1		3	10	1		3	10	2
3	10	0		3	10	0		3	10	0		3	10	1		3	10	2
10	10	0		10	10	1		10	10	6		10	10	6		10	10	6
10	10	0		10	10	0		10	10	4		10	10	4		10	10	5
10	10	0		10	10	0		10	10	7		10	10	7		10	10	7
30	10	0		30	10	10		30	10	10		30	10	10		30	10	10
30	10	0		30	10	9		30	10	10		30	10	10		30	10	10
30	10	0		30	10	10		30	10	10		30	10	10		30	10	10
