# Supplementary material for: Assessing chronic effects of chemical pollution on biodiversity using mean species abundance relationships
Source: Environ Toxicol Chem. 2025 Jan 16;44(4):1134–41. doi: 10.1093/etojnl/vgaf015 (PMC11947378; doi:10.1093/etojnl/vgaf015)
Supplement: vgaf015_Supplementary_Data [file vgaf015_supplementary_data.zip › vgaf015_Supplementary_Data/Table A5 hillfit_chronic_output.xlsx]

## Sheet: Asellus aquaticus
	LC50	hill	st_d_err_LC50	st_d_err_hill	r^2
day_14	127.783	0.486689	39.6459	0.0753271	0.95328
day_21	51.6462	0.523962	11.1461	0.0707542	0.964066
day_28	20.1607	0.797543	1.54511	0.0511876	0.994309

## Sheet: Caenis horaria
	LC50	hill	st_d_err_LC50	st_d_err_hill	r^2
day_7	2.58924	0.417717	1.86708	0.115233	0.860616
day_14	0.974431	0.525082	0.43559	0.131362	0.893452
day_21	0.289048	0.72138	0.044016	0.0875736	0.978643
day_28	0.1796	0.984237	0.0605237	0.318034	0.905634

## Sheet: Chaoborus obscuripes
	LC50	hill	st_d_err_LC50	st_d_err_hill	r^2
day_14	18.7839	1.52869	1.64481	0.209516	0.985757
day_21	17.1252	1.25215	1.5617	0.151292	0.987305
day_28	13.1161	1.30426	2.22885	0.289095	0.962955

## Sheet: Cloeon dipterum
	LC50	hill	st_d_err_LC50	st_d_err_hill	r^2
day_7	4.34564	0.895703	0.974436	0.172269	0.958456
day_14	1.58231	0.799001	0.327914	0.145353	0.960191
day_21	0.462026	1.2538	0.0390823	0.117742	0.99357
day_28	0.317169	1.2611	0.0429165	0.193949	0.984288

## Sheet: Gammarus pulex
	LC50	hill	st_d_err_LC50	st_d_err_hill	r^2
day_21	44.424	1.05487	6.75686	0.173182	0.970314
day_28	34.2253	1.24638	3.595	0.157315	0.986753

## Sheet: Plea minutissima
	LC50	hill	st_d_err_LC50	st_d_err_hill	r^2
day_7	21.0292	4.52996	0.996547	0.557967	0.997922
day_14	12.1077	6.21591	4.13923	11.0569	0.992128
day_21	12.4077	5.49769	4.63163	9.37151	0.972347
day_28	10.7272	2.98294	0.817337	1.05239	0.986797
