# Supplementary material for: Assessing chronic effects of chemical pollution on biodiversity using mean species abundance relationships
Source: Environ Toxicol Chem. 2025 Jan 16;44(4):1134–41. doi: 10.1093/etojnl/vgaf015 (PMC11947378; doi:10.1093/etojnl/vgaf015)
Supplement: vgaf015_Supplementary_Data [file vgaf015_supplementary_data.zip › vgaf015_Supplementary_Data/Table A6 hillfit_acute_imm_output.xlsx]

## Sheet: Asellus aquaticus
	LC50	hill	st_d_err_LC50	st_d_err_hill	r^2
day_1	254.438	1.70966	21.4237	0.230949	0.991821
day_2	198.821	1.58224	28.1985	0.322053	0.978323
day_4	128.568	1.3089	13.3203	0.162286	0.990365
day_7	130.306	0.914442	43.3712	0.272319	0.916044
day_9	142.944	0.929506	48.5998	0.287126	0.911961

## Sheet: Caenis horaria
	LC50	hill	st_d_err_LC50	st_d_err_hill	r^2
day_1	23.0372	1.24389	7.21949	0.4583	0.916396
day_2	8.63798	1.3979	2.74498	0.552265	0.907627
day_3	1.86419	0.899566	0.586118	0.276471	0.901997
day_4	1.67429	0.992642	0.48668	0.311744	0.906239

## Sheet: Chaoborus obscuripes
	LC50	hill	st_d_err_LC50	st_d_err_hill	r^2
day_2	543.68	2.00018	9.19911	0.0514893	0.999765
day_7	222.659	2.62519	35.3425	0.971485	0.916389
day_9	216.845	2.8853	40.2845	1.24971	0.898329

## Sheet: Cloeon dipterum
	LC50	hill	st_d_err_LC50	st_d_err_hill	r^2
day_1	47.1713	2.49986	20.3984	1.88449	0.731107
day_2	2.56165	0.574019	2.40439	0.28744	0.710322
day_4	0.743303	0.757545	0.216674	0.16269	0.951383
day_7	5.0386	0.986367	1.95739	0.293439	0.927997
day_9	5.18171	0.900859	2.7337	0.34573	0.871749

## Sheet: Gammarus pulex
	LC50	hill	st_d_err_LC50	st_d_err_hill	r^2
day_1	76.4203	1.29496	26.499	0.515115	0.914876
day_2	27.1644	1.40939	7.43251	0.521786	0.91255
day_4	18.7133	2.06473	1.76587	0.340782	0.981666
day_7	31.0671	0.618938	20.6623	0.300477	0.728655
day_9	74.344	0.800568	34.7533	0.307357	0.8459

## Sheet: Plea minutissima
	LC50	hill	st_d_err_LC50	st_d_err_hill	r^2
day_2	61.8857	2.85604	8.80147	0.717109	0.980226
day_3	41.3174	6.74154	39.9413	20.2958	0.988984
day_4	40.7185	6.93778	31.4017	17.4775	0.995224
day_7	34.1114	2.80258	3.00244	0.896156	0.989132
day_9	30.9017	2.01781	5.50125	0.734965	0.961272
