# Supplementary material for: Assessing chronic effects of chemical pollution on biodiversity using mean species abundance relationships
Source: Environ Toxicol Chem. 2025 Jan 16;44(4):1134–41. doi: 10.1093/etojnl/vgaf015 (PMC11947378; doi:10.1093/etojnl/vgaf015)
Supplement: vgaf015_Supplementary_Data [file vgaf015_supplementary_data.zip › vgaf015_Supplementary_Data/Table A7 hillfit_chronic_imm_output.xlsx]

## Sheet: Asellus aquaticus
	LC50	hill	st_d_err_LC50	st_d_err_hill	r^2
day_7	109.812	0.563355	27.6093	0.0816601	0.963194
day_14	32.0379	0.64326	3.58716	0.0534262	0.988581
day_21	51.6462	0.523962	11.1461	0.0707542	0.964066
day_28	11.5416	1.07137	2.03879	0.189139	0.971676

## Sheet: Caenis horaria
	LC50	hill	st_d_err_LC50	st_d_err_hill	r^2
day_7	0.700546	0.332704	0.292594	0.0654587	0.908101
day_14	0.338429	0.581195	0.119832	0.143379	0.897052
day_21	0.117873	0.989194	0.0275078	0.217298	0.953968
day_28	0.115335	1.03439	0.0204628	0.178456	0.973543

## Sheet: Chaoborus obscuripes
	LC50	hill	st_d_err_LC50	st_d_err_hill	r^2
day_14	15.2426	1.82013	1.06535	0.212663	0.991482
day_21	13.6821	1.35664	1.10868	0.14909	0.990598
day_28	9.61514	1.28145	3.23166	0.523649	0.888171

## Sheet: Cloeon dipterum
	LC50	hill	st_d_err_LC50	st_d_err_hill	r^2
day_7	2.16845	0.725853	0.356078	0.0943185	0.976685
day_14	0.790014	0.903015	0.133953	0.139986	0.973113
day_21	0.263718	1.13242	0.0496312	0.222698	0.970984
day_28	0.113902	1.39148	0.0128669	0.205473	0.986601

## Sheet: Gammarus pulex
	LC50	hill	st_d_err_LC50	st_d_err_hill	r^2
day_14	50.5603	0.612667	17.9136	0.151606	0.909527
day_21	27.4568	1.11929	4.37722	0.194339	0.97252
day_28	15.8546	1.34731	1.25809	0.132296	0.993883

## Sheet: Plea minutissima
	LC50	hill	st_d_err_LC50	st_d_err_hill	r^2
day_7	17.3205	6.13009	1.19321	0.768779	0.998463
day_14	8.96	2.76284	0.405855	0.457828	0.996602
day_21	8.0058	1.9227	0.806013	0.336722	0.988552
day_28	6.92311	1.67419	0.825836	0.284581	0.986106
