# Supplementary material for: Assessing chronic effects of chemical pollution on biodiversity using mean species abundance relationships
Source: Environ Toxicol Chem. 2025 Jan 16;44(4):1134–41. doi: 10.1093/etojnl/vgaf015 (PMC11947378; doi:10.1093/etojnl/vgaf015)
Supplement: vgaf015_Supplementary_Data [file vgaf015_supplementary_data.zip › vgaf015_Supplementary_Data/Table A8 LC50_fit_parameters.xlsx]

## Sheet: LC50
Species	k	SE(k)	LCinf	SE(LCinf)
only acute
A. aquaticus	0.0430586	0.110051	30.7078	76.6245
C. horaria	7.8936e-07	0.0576603	1.58245e-05	1.13451
C. obscuripes	0.0359806	0.0267883	46.3784	32.8633
C. dipterum	1.56676e-06	0.0890554	0.000177688	10.0047
G. pulex	1.78036e-06	0.175079	0.00123689	120.625
P. minutissima	0.0311662	0.0382657	6.18034	7.23502
acute+chronic day 21
A. aquaticus	0.035604	0.075809	25.5565	53.3179
C. horaria	6.92453e-07	0.0467387	1.36005e-05	0.898658
C. obscuripes	7.20552e-07	0.0122631	0.000430799	7.18319
C. dipterum	1.33355e-06	0.0629407	4.33497e-05	2.02338
G. pulex	1.78036e-06	0.175079	0.00123689	120.625
P. minutissima	1.35682e-06	0.0246693	0.000234024	4.2087
acute+chronic day 28
A. aquaticus	0.0141638	0.0278275	10.3292	20.0944
C. horaria	4.43588e-07	0.0237115	4.36902e-06	0.22595
C. obscuripes	4.63956e-07	0.00979959	0.000249233	5.10042
C. dipterum	1.40671e-06	0.067201	1.52041e-05	0.718701
G. pulex	0.011497	0.0372132	8.88479	26.2717
P. minutissima	9.80785e-07	0.0234594	0.000169417	3.99163
