# Supplementary material for: Assessing chronic effects of chemical pollution on biodiversity using mean species abundance relationships
Source: Environ Toxicol Chem. 2025 Jan 16;44(4):1134–41. doi: 10.1093/etojnl/vgaf015 (PMC11947378; doi:10.1093/etojnl/vgaf015)
Supplement: vgaf015_Supplementary_Data [file vgaf015_supplementary_data.zip › vgaf015_Supplementary_Data/Table A9 EC50_fit_parameters.xlsx]

## Sheet: EC50
Species	k	SE(k)	LCinf	SE(LCinf)
only acute
A. aquaticus	0.100823	0.108739	28.5888	28.4365
C. horaria	2.71938e-06	0.498746	1.95201e-05	3.56054
C. obscuripes	0.041418	0.0628127	43.3689	63.0167
C. dipterum	0.828911	6.3781	0.813037	0.815798
G. pulex	0.297475	0.292285	13.231	7.27658
P. minutissima	0.0377829	0.0573095	6.18034	8.59554
acute+chronic day 21
A. aquaticus	0.0201984	0.0245539	6.40757	7.53447
C. horaria	7.40891e-07	0.0656956	4.47184e-06	0.388704
C. obscuripes	4.32568e-07	0.00724092	0.000243792	3.94503
C. dipterum	0.0312414	0.0739533	0.158003	0.340017
G. pulex	0.193745	0.226971	10.1121	8.20734
P. minutissima	2.11608e-06	0.01711	0.000275985	2.2159
acute+chronic day 28
A. aquaticus	0.0328827	0.0227332	10.3292	6.73435
C. horaria	5.11538e-07	0.0419185	1.79721e-06	0.143105
C. obscuripes	4.88516e-07	0.00596536	0.000248606	2.94591
C. dipterum	0.0100493	0.0288353	0.0527437	0.142975
G. pulex	0.0863557	0.0985819	5.49136	5.32301
P. minutissima	0.00534694	0.0143822	0.68864	1.79535
